# Supplementary material for: Structural brain imaging correlates of general intelligence in UK Biobank
Source: Intelligence. 2019 Sep-Oct;76:101376. doi: 10.1016/j.intell.2019.101376 (PMC6876667; doi:10.1016/j.intell.2019.101376)
Supplement: Supplementary file 1 — Outlier counts by variable, following exclusions. [file mmc1.xlsx]

## Sheet: Sheet1
length(outliers(data$DSS, SD=4))	0
length(outliers(data$MR, SD=4))	0
length(outliers(data$VNR, SD=4))	0
length(outliers(data$logTMTb, SD=4))	33
length(outliers(data$TBV, SD=4))	5
length(outliers(data$GM, SD=4))	2
length(outliers(data$WM, SD=4))	4
length(outliers(data$WMH, SD=4))	3
length(outliers(data$lAccumbens, SD=4))	2
length(outliers(data$rAccumbens, SD=4))	1
length(outliers(data$lAmygdala, SD=4))	15
length(outliers(data$rAmygdala, SD=4))	20
length(outliers(data$lCaudate, SD=4))	5
length(outliers(data$rCaudate, SD=4))	8
length(outliers(data$lHC, SD=4))	40
length(outliers(data$rHC, SD=4))	34
length(outliers(data$lPallidum, SD=4))	55
length(outliers(data$rPallidum, SD=4))	53
length(outliers(data$lPutamen, SD=4))	17
length(outliers(data$rPutamen, SD=4))	12
length(outliers(data$lThalamus, SD=4))	5
length(outliers(data$rThalamus, SD=4))	6
length(outliers(data$lAR_FA, SD=4))	15
length(outliers(data$rAR_FA, SD=4))	17
length(outliers(data$lATR_FA, SD=4))	16
length(outliers(data$rATR_FA, SD=4))	13
length(outliers(data$lCingG_FA, SD=4))	14
length(outliers(data$rCingG_FA, SD=4))	10
length(outliers(data$lCingPH_FA, SD=4))	44
length(outliers(data$rCingPH_FA, SD=4))	42
length(outliers(data$lCST_FA, SD=4))	14
length(outliers(data$rCST_FA, SD=4))	14
length(outliers(data$FMaj_FA, SD=4))	22
length(outliers(data$FMin_FA, SD=4))	15
length(outliers(data$lIFOF_FA, SD=4))	19
length(outliers(data$rIFOF_FA, SD=4))	15
length(outliers(data$lILF_FA, SD=4))	16
length(outliers(data$rILF_FA, SD=4))	23
length(outliers(data$MCP_FA, SD=4))	34
length(outliers(data$lML_FA, SD=4))	14
length(outliers(data$rML_FA, SD=4))	12
length(outliers(data$lPTR_FA, SD=4))	23
length(outliers(data$rPTR_FA, SD=4))	21
length(outliers(data$lSLF_FA, SD=4))	18
length(outliers(data$rSLF_FA, SD=4))	19
length(outliers(data$lSTR_FA, SD=4))	13
length(outliers(data$rSTR_FA, SD=4))	12
length(outliers(data$lUnc_FA, SD=4))	15
length(outliers(data$rUnc_FA, SD=4))	16
length(outliers(data$lAR_MD, SD=4))	27
length(outliers(data$rAR_MD, SD=4))	27
length(outliers(data$lATR_MD, SD=4))	39
length(outliers(data$rATR_MD, SD=4))	45
length(outliers(data$lCingG_MD, SD=4))	19
length(outliers(data$rCingG_MD, SD=4))	16
length(outliers(data$lCingPH_MD, SD=4))	160
length(outliers(data$rCingPH_MD, SD=4))	115
length(outliers(data$lCST_MD, SD=4))	16
length(outliers(data$rCST_MD, SD=4))	16
length(outliers(data$FMaj_MD, SD=4))	22
length(outliers(data$FMin_MD, SD=4))	18
length(outliers(data$lIFOF_MD, SD=4))	31
length(outliers(data$rIFOF_MD, SD=4))	23
length(outliers(data$lILF_MD, SD=4))	30
length(outliers(data$rILF_MD, SD=4))	32
length(outliers(data$MCP_MD, SD=4))	40
length(outliers(data$lML_MD, SD=4))	27
length(outliers(data$rML_MD, SD=4))	23
length(outliers(data$lPTR_MD, SD=4))	77
length(outliers(data$rPTR_MD, SD=4))	56
length(outliers(data$lSLF_MD, SD=4))	54
length(outliers(data$rSLF_MD, SD=4))	40
length(outliers(data$lSTR_MD, SD=4))	48
length(outliers(data$rSTR_MD, SD=4))	40
length(outliers(data$lUnc_MD, SD=4))	27
length(outliers(data$rUnc_MD, SD=4))	25
length(outliers(data$FrontalPoleleft, SD=4))	7
length(outliers(data$FrontalPoleright, SD=4))	5
length(outliers(data$InsularCortexleft, SD=4))	13
length(outliers(data$InsularCortexright, SD=4))	9
length(outliers(data$SuperiorFrontalGyrusleft, SD=4))	13
length(outliers(data$SuperiorFrontalGyrusright, SD=4))	10
length(outliers(data$MiddleFrontalGyrusleft, SD=4))	10
length(outliers(data$MiddleFrontalGyrusright, SD=4))	6
length(outliers(data$InferiorFrontalGyrusparstriangularisleft, SD=4))	15
length(outliers(data$InferiorFrontalGyrusparstriangularisright, SD=4))	12
length(outliers(data$InferiorFrontalGyrusparsopercularisleft, SD=4))	21
length(outliers(data$InferiorFrontalGyrusparsopercularisright, SD=4))	13
length(outliers(data$PrecentralGyrusleft, SD=4))	6
length(outliers(data$PrecentralGyrusright, SD=4))	10
length(outliers(data$TemporalPoleleft, SD=4))	9
length(outliers(data$TemporalPoleright, SD=4))	13
length(outliers(data$SuperiorTemporalGyrusanteriordivisionleft, SD=4))	7
length(outliers(data$SuperiorTemporalGyrusanteriordivisionright, SD=4))	9
length(outliers(data$SuperiorTemporalGyrusposteriordivisionleft, SD=4))	14
length(outliers(data$SuperiorTemporalGyrusposteriordivisionright, SD=4))	9
length(outliers(data$MiddleTemporalGyrusanteriordivisionleft, SD=4))	9
length(outliers(data$MiddleTemporalGyrusanteriordivisionright, SD=4))	14
length(outliers(data$MiddleTemporalGyrusposteriordivisionleft, SD=4))	8
length(outliers(data$MiddleTemporalGyrusposteriordivisionright, SD=4))	5
length(outliers(data$MiddleTemporalGyrustemporooccipitalpartleft, SD=4))	9
length(outliers(data$MiddleTemporalGyrustemporooccipitalpartright, SD=4))	8
length(outliers(data$InferiorTemporalGyrusanteriordivisionleft, SD=4))	16
length(outliers(data$InferiorTemporalGyrusanteriordivisionright, SD=4))	8
length(outliers(data$InferiorTemporalGyrusposteriordivisionleft, SD=4))	18
length(outliers(data$InferiorTemporalGyrusposteriordivisionright, SD=4))	11
length(outliers(data$InferiorTemporalGyrustemporooccipitalpartleft, SD=4))	8
length(outliers(data$InferiorTemporalGyrustemporooccipitalpartright, SD=4))	10
length(outliers(data$PostcentralGyrusleft, SD=4))	6
length(outliers(data$PostcentralGyrusright, SD=4))	7
length(outliers(data$SuperiorParietalLobuleleft, SD=4))	7
length(outliers(data$SuperiorParietalLobuleright, SD=4))	8
length(outliers(data$SupramarginalGyrusanteriordivisionleft, SD=4))	13
length(outliers(data$SupramarginalGyrusanteriordivisionright, SD=4))	13
length(outliers(data$SupramarginalGyrusposteriordivisionleft, SD=4))	11
length(outliers(data$SupramarginalGyrusposteriordivisionright, SD=4))	5
length(outliers(data$AngularGyrusleft, SD=4))	7
length(outliers(data$AngularGyrusright, SD=4))	5
length(outliers(data$LateralOccipitalCortexsuperiordivisionleft, SD=4))	6
length(outliers(data$LateralOccipitalCortexsuperiordivisionright, SD=4))	3
length(outliers(data$LateralOccipitalCortexinferiordivisionleft, SD=4))	6
length(outliers(data$LateralOccipitalCortexinferiordivisionright, SD=4))	8
length(outliers(data$IntracalcarineCortexleft, SD=4))	26
length(outliers(data$IntracalcarineCortexright, SD=4))	30
length(outliers(data$FrontalMedialCortexleft, SD=4))	9
length(outliers(data$FrontalMedialCortexright, SD=4))	7
length(outliers(data$JuxtapositionalLobuleCortexformerlySupplementaryMotorCortexleft, SD=4))	5
length(outliers(data$JuxtapositionalLobuleCortexformerlySupplementaryMotorCortexright, SD=4))	6
length(outliers(data$SubcallosalCortexleft, SD=4))	11
length(outliers(data$SubcallosalCortexright, SD=4))	15
length(outliers(data$ParacingulateGyrusleft, SD=4))	19
length(outliers(data$ParacingulateGyrusright, SD=4))	18
length(outliers(data$CingulateGyrusanteriordivisionleft, SD=4))	85
length(outliers(data$CingulateGyrusanteriordivisionright, SD=4))	77
length(outliers(data$CingulateGyrusposteriordivisionleft, SD=4))	48
length(outliers(data$CingulateGyrusposteriordivisionright, SD=4))	52
length(outliers(data$PrecuneousCortexleft, SD=4))	11
length(outliers(data$PrecuneousCortexright, SD=4))	9
length(outliers(data$CunealCortexleft, SD=4))	12
length(outliers(data$CunealCortexright, SD=4))	16
length(outliers(data$FrontalOrbitalCortexleft, SD=4))	6
length(outliers(data$FrontalOrbitalCortexright, SD=4))	8
length(outliers(data$ParahippocampalGyrusanteriordivisionleft, SD=4))	3
length(outliers(data$ParahippocampalGyrusanteriordivisionright, SD=4))	5
length(outliers(data$ParahippocampalGyrusposteriordivisionleft, SD=4))	7
length(outliers(data$ParahippocampalGyrusposteriordivisionright, SD=4))	6
length(outliers(data$LingualGyrusleft, SD=4))	9
length(outliers(data$LingualGyrusright, SD=4))	9
length(outliers(data$TemporalFusiformCortexanteriordivisionleft, SD=4))	7
length(outliers(data$TemporalFusiformCortexanteriordivisionright, SD=4))	10
length(outliers(data$TemporalFusiformCortexposteriordivisionleft, SD=4))	7
length(outliers(data$TemporalFusiformCortexposteriordivisionright, SD=4))	6
length(outliers(data$TemporalOccipitalFusiformCortexleft, SD=4))	22
length(outliers(data$TemporalOccipitalFusiformCortexright, SD=4))	15
length(outliers(data$OccipitalFusiformGyrusleft, SD=4))	5
length(outliers(data$OccipitalFusiformGyrusright, SD=4))	8
length(outliers(data$FrontalOperculumCortexleft, SD=4))	12
length(outliers(data$FrontalOperculumCortexright, SD=4))	8
length(outliers(data$CentralOpercularCortexleft, SD=4))	8
length(outliers(data$CentralOpercularCortexright, SD=4))	9
length(outliers(data$ParietalOperculumCortexleft, SD=4))	15
length(outliers(data$ParietalOperculumCortexright, SD=4))	21
length(outliers(data$PlanumPolareleft, SD=4))	18
length(outliers(data$PlanumPolareright, SD=4))	19
length(outliers(data$HeschlsGyrusincludesH1andH2left, SD=4))	22
length(outliers(data$HeschlsGyrusincludesH1andH2right, SD=4))	29
length(outliers(data$PlanumTemporaleleft, SD=4))	21
length(outliers(data$PlanumTemporaleright, SD=4))	15
length(outliers(data$SupracalcarineCortexleft, SD=4))	27
length(outliers(data$SupracalcarineCortexright, SD=4))	15
length(outliers(data$OccipitalPoleleft, SD=4))	10
length(outliers(data$OccipitalPoleright, SD=4))	10
